# Supplementary material for: Spill-Over from Public Health? First Detection of an OXA-48-Producing Escherichia coli in a German Pig Farm
Source: Microorganisms. 2020 Jun 5;8(6):855. doi: 10.3390/microorganisms8060855 (PMC7356166; doi:10.3390/microorganisms8060855)
Supplement: Supplementary file 1 [file microorganisms-08-00855-s001.zip]

Archive with 1 entries (1 files):
- microorganisms-831994-supplementary.xlsx
