# Supplementary material for: Spill-Over from Public Health? First Detection of an OXA-48-Producing Escherichia coli in a German Pig Farm
Source: Microorganisms. 2020 Jun 5;8(6):855. doi: 10.3390/microorganisms8060855 (PMC7356166; doi:10.3390/microorganisms8060855)
Supplement: Supplementary file 1 [file microorganisms-08-00855-s001.zip › microorganisms-831994-supplementary.xlsx]

## Sheet: MIC values
Supplement Table S1: MIC values (mg/L) for the antimicrobials: ampicillin (AMP), azithromycin (AZI), cefepime (FEP), chloramphenicol (CHL), ciprofloxacin (CIP), colistin (COL), ertapenem (ETP), cefotaxime (FOT), cefoxitin (FOX), gentamicin (GEN), imipenem (IMP), meropenem (MERO), nalidixic acid (NAL), sulfamethoxazole (SMX),cefotaxime/clavulanic acid (TAXCLA), ceftazidime (TAZ), ceftazidime/clavu…
Strain	ISOLATE	ORGANISM	DATE	AMP	AZI	FEP	CHL	CIP	COL	ETP	FOT	FOX	GEN	IMP	MERO	NAL	SMX	TAXCLA	TAZ	TAZCLA	TEMOCI	TET	TGC	TMP
19-AB01443	1	E.BETA	04-12-2019	>64	8	0.5	<=8	0.03	<=1	2	2	8	<=0.5	2	1	<=4	<=8	1	0.5	0.5	>128	4	<=0.25	<=0.25
T_1443_1				>64	4	0.5	<=8	<=0.015	<=1	1	1	4	<=0.5	2	1	<=4	<=8	1	0.5	0.5	>128	<=2	<=0.25	<=0.25
T_1443_2				>64	4	0.25	<=8	<=0.015	<=1	1	1	8	<=0.5	2	1	<=4	<=8	1	0.5	0.5	>128	<=2	<=0.25	<=0.25
				resistant
				susceptible
				no ECOFF defined by EUCAST
				Tentative ECOFF provided by EFSA
